# Supplementary material for: Influence of Multiple Infection and Relatedness on Virulence: Disease Dynamics in an Experimental Plant Population and Its Castrating Parasite
Source: PLoS One. 2014 Jun 3;9(6):e98526. doi: 10.1371/journal.pone.0098526 (PMC4043691; doi:10.1371/journal.pone.0098526)
Supplement: Table S1 — Data file. (XLSX) [file pone.0098526.s001.xlsx]

## Sheet: Feuil1
Year	Treatment	Plant	Plant sex	Mortality	Nb of stems	Nb of healthy stems	Nb of diseased stems	Degree of castration	Degree of castration year n-1	infection year n-1	infection year n	recovery	Nb of genotypes	Nb of genotypes year n-1	Multiple infection	Multiple infection year n-1	mean relatedness within the plant	mean relatedness within the plant year n-1	Nb of stems year n-1
2008	A	1		0			1				1		1		0
2008	A	2	M	0			2				1		2		1		0.0115
2008	A	3		0			2				1		2		1		0.4012
2008	A	4	F	0							0								2
2008	A	5	M	0							0
2008	A	6		0							0
2008	A	7		0							0
2008	A	8	F	0							0
2008	A	9	F	0							0
2008	A	10	M	0							0
2008	A	11	M	0			1				1		1		0
2008	A	12	F	0			2				1		3		1		0.1339
2008	A	13	M	0			5				1		5		1		0.6203
2008	A	14	F	0							0
2008	A	15	M	0							0
2008	A	16	F	0							0
2008	A	17	F	0							0
2008	A	18	F	0							0
2008	A	19	M	0			1				1		3		1		0.4579
2008	A	20	M	0			1				1		1		0
2008	A	21		0							0
2008	A	22	F	0			5				1		4		1		0.4892
2008	A	23	F	0			2				1		5		1		-0.0495
2008	A	24	F	0			2				1		4		1		0.5137
2008	A	25	F	0							0
2008	A	26	M	0			1				1		2		1		0.2939
2008	A	27		0							0
2008	A	28	F	0							0
2008	A	29	M	0							0
2008	A	30	M	0			1				1		1		0
2008	A	31	F	0							0
2008	A	32	M	0							0
2008	A	33	F	0							0
2008	A	34	F	0							0
2008	A	35	F	0							0
2008	A	36	F	0							0
2008	A	37		0			2				1		1		0
2008	A	38	M	0			1				1		1		0
2008	A	39		0							0
2008	A	40	F	0			2				1		2		1		0.1672
2008	A	41		0			1				1		1		0
2008	A	42	F	0			3				1		2		1		0.2835
2008	A	43		0							0
2008	A	44	M	0							0
2008	A	45	F	0			1				1		1		0
2008	A	46		0			1				1		2		1		0.8409
2008	A	47		0							0
2008	A	48	F	0							0
2008	A	49		0							0
2008	A	50	F	0							0
2008	A	51	M	0							0
2008	A	52	F	0							0
2008	A	53		0							0
2008	A	54	F	0			6				1		5		1		0.4087
2008	A	55	M	0			1				1		1		0
2008	A	56	F	0							0
2008	A	57	F	0							0
2008	A	58	F	0							0
2008	A	59		0							0
2008	A	60	F	0			1				1		2		1		-0.131
2008	A	61	M	0			6				1		7		1		0.1812
2008	A	62	M	0							0
2008	A	63	F	0			1				1		1		0
2008	A	64		0							0
2008	A	65	M	0							0
2008	A	66	M	0			1				1		2		1		0.9196
2008	A	67	M	0							0
2008	A	68	M	0			3				1		3		1		0.3008
2008	A	69	M	0			6				1		8		1		0.4452
2008	A	70	M	0			2				1		3		1		0.1635
2008	A	71	M	0			2				1		2		1		0.4839
2008	A	72		0			2				1		2		1		0.8026
2008	A	73	F	0			1				1		1		0
2008	A	74		0							0
2008	A	75	M	0			2				1		7		1		0.1607
2008	A	76	F	0							0
2008	A	77		0			1				1		1		0
2008	A	78	F	0			1				1		1		0
2008	A	79	F	0							0
2008	A	80	F	0			3				1		3		1		0.5131
2008	A	81	M	0			2				1		3		1		-0.0836
2008	A	82		0			2				1		2		1		0.8244
2008	A	83	M	0							0
2008	A	84	F	0							0
2008	A	85	M	0			4				1		6		1		0.2132
2008	A	86	F	0			2				1		2		1		0.8263
2008	A	87	F	0			2				1		1		0
2008	A	88	F	0							0
2008	A	89		0			2				1		2		1		0.4863
2008	A	90	M	0							0
2008	A	91	M	0			2				1		3		1		0.8745
2008	A	92	M	0			1				1		2		1		0.1136
2008	A	93	F	0			7				1		2		1		0.5233
2008	A	94	F	0							0
2008	A	95	F	0							0
2008	A	96	F	0							0
2008	A	1	F	0			2				1		1		0
2008	A	2		0							0
2008	A	3	F	0			1				1		1		0
2008	A	4	F	0							0
2008	A	5	M	0							0
2008	A	6		0			4				1		2		1		0.7057
2008	A	7	F	0							0
2008	A	8	F	0							0
2008	A	9	F	0							0
2008	A	10	F	0			1				1		2		1		0.7497
2008	A	11	M	0			2				1		3		1		0.503
2008	A	12	F	0							0
2008	A	13	M	0							0
2008	A	14	F	0			2				1		1		0
2008	A	15		0							0
2008	A	16		0							0
2008	A	17		0			3				1		3		1		0.1895
2008	A	18		0							0
2008	A	19		0							0
2008	A	20		0							0
2008	A	21		0			2				1		2		1		0.8311
2008	A	22		0							0
2008	A	23	F	0							0
2008	A	24	M	0							0
2008	A	25	M	0			5				1		3		1		0.3684
2008	A	26		0			1				1		1		0
2008	A	27		0			2				1		4		1		0.3226
2008	A	28	F	0							0
2008	A	29	F	0							0
2008	A	30	F	0			1				1		1		0
2008	A	31	F	0			1				1		1		0
2008	A	32	F	0							0
2008	A	33	M	0							0
2008	A	34	F	0							0
2008	A	35	M	0			4				1		6		1		0.63
2008	A	36	F	0			2				1		3		1		0.1638
2008	A	37	F	0							0
2008	A	38	M	0							0
2008	A	39	M	0			2				1		1		0
2008	A	40		0			2				1		4		1		0.6247
2008	A	41	F	0							0
2008	A	42	F	0							0
2008	A	43	F	0							0
2008	A	44	M	0							0								2
2008	A	45	M	0			2				1		3		1		0.6744
2008	A	46		0			2				1		3		1		0.2728
2008	A	47	F	0			2				1		1		0
2008	A	48		0							0
2008	A	49	M	0			2				1		5		1		0.581
2008	A	50	F	0			1				1		1		0
2008	A	51	M	0			3				1		4		1		0.6418
2008	A	52		0							0
2008	A	53	M	0			1				1		1		0
2008	A	54	M	0							0
2008	A	55	M	0							0
2008	A	56	F	0			1				1		1		0
2008	A	57	M	0			1				1		1		0
2008	A	58	F	0							0
2008	A	59		0			6				1		6		1		0.2444
2008	A	60	F	0			7				1		5		1		0.2714
2008	A	61	M	0			1				1		1		0
2008	A	62		0			1				1		1		0
2008	A	63		0							0
2008	A	64		0							0
2008	A	65	M	0							0
2008	A	66		0			4				1		3		1		0.4733
2008	A	67	M	0							0
2008	A	68	M	0							0
2008	A	69	M	0							0
2008	A	70	M	0							0
2008	A	71	M	0							0
2008	A	72		0							0
2008	A	73	F	0							0
2008	A	74	M	0			1				1		1		0
2008	A	75	M	0							0
2008	A	76	M	0							0
2008	A	77	F	0			5				1		7		1		0.4109
2008	A	78	M	0							0
2008	A	79	M	0							0
2008	A	80	F	0							0
2008	A	81		0			10				1		8		1		0.2882
2008	A	82	M	0							0
2008	A	83		0			4				1		3		1		0.2058
2008	A	84	M	0							0
2008	A	85	F	0							0
2008	A	86	F	0			3				1		3		1		0.8521
2008	A	87	M	0							0
2008	A	88	F	0							0
2008	A	89		0							0
2008	A	90		0							0
2008	A	91		0							0
2008	A	92		0			2				1		1		0
2008	A	93		0							0
2008	A	94	M	0							0
2008	A	95		0							0
2008	A	96	F	0							0
2008	A	1	F	0							0
2008	A	2	M	0			1				1		2		1		0.8359
2008	A	3		0			1				1		1		0
2008	A	4	M	0			4				1		3		1		0.5114
2008	A	5	F	0							0
2008	A	6		0							0
2008	A	7	F	0							0
2008	A	8		0			1				1		1		0
2008	A	9	F	0							0
2008	A	10		0							0
2008	A	11	F	0							0
2008	A	12	M	0							0
2008	A	13	M	0			1				1		3		1		0.2576
2008	A	14	F	0			2				1		2		1		0.5651
2008	A	15	M	0							0
2008	A	16		0			2				1		2		1		0.8914
2008	A	17	M	0							0
2008	A	18	M	0							0
2008	A	19		0							0
2008	A	20	F	0							0
2008	A	21		0							0
2008	A	22	F	0							0
2008	A	23	F	0							0
2008	A	24	M	0			1				1		1		0
2008	A	25	F	0			3				1		5		1		0.4123
2008	A	26	F	0							0
2008	A	27	F	0							0								2
2008	A	28		0			2				1		2		1		0.844
2008	A	29	F	0			3				1		6		1		0.194
2008	A	30	M	0			1				1		1		0
2008	A	31		0			5				1		4		1		0.2432
2008	A	32		0			1				1		2		1		0.4623
2008	A	33	F	0			2				1		1		0
2008	A	34		0							0
2008	A	35		0							0
2008	A	36	M	0			2				1		2		1		0.929
2008	A	37	M	0			6				1		5		1		0.239
2008	A	38	M	0							0
2008	A	39	F	0							0
2008	A	40	F	0			1				1		1		0
2008	A	41	M	0			1				1		1		0
2008	A	42	F	0			3				1		3		1		0.223
2008	A	43	M	0			2				1		2		1		0.4119
2008	A	44	F	0							0
2008	A	45		0			1				1		1		0
2008	A	46	M	0							0
2008	A	47	M	0							0
2008	A	48	M	0			1				1		2		1		0.2155
2008	A	49		0							0
2008	A	50	M	0			1				1		1		0
2008	A	51	F	0							0
2008	A	52		0							0
2008	A	53	F	0			6				1		7		1		0.5135
2008	A	54	M	0			1				1		1		0
2008	A	55	M	0							0
2008	A	56	F	0			3				1		3		1		0.6306
2008	A	57	F	0			1				1		1		0
2008	A	58	M	0							0
2008	A	59	M	0			1				1		1		0
2008	A	60	F	0			3				1		3		1		0.3544
2008	A	61	M	0							0
2008	A	62	F	0							0
2008	A	63	M	0							0
2008	A	64	M	0			3				1		2		1		0.9368
2008	A	65	F	0			4				1		3		1		0.7865
2008	A	66	M	0			2				1		2		1		0.9345
2008	A	67	M	0							0
2008	A	68	M	0							0
2008	A	69	M	0			2				1		2		1		0.3823
2008	A	70	F	0							0
2008	A	71	F	0							0
2008	A	72	F	0							0
2008	A	73	F	0			1				1		1		0
2008	A	74	M	0							0
2008	A	75	M	0			3				1		1		0
2008	A	76	F	0							0
2008	A	77	M	0			1				1		1		0
2008	A	78	F	0							0
2008	A	79		0			3				1		4		1		0.8362
2008	A	80	M	0							0
2008	A	81	M	0			1				1		1		0
2008	A	82	F	0							0
2008	A	83	F	0			1				1		2		1		0.8986
2008	A	84		0			1				1		1		0
2008	A	85	F	0							0
2008	A	86	M	0			2				1		3		1		0.613
2008	A	87		0			2				1		2		1		0.8293
2008	A	88		0			1				1		1		0
2008	A	89	F	0			1				1		2		1		-0.1267
2008	A	90		0							0
2008	A	91	M	0			9				1		11		1		0.3006
2008	A	92		0							0
2008	A	93	M	0			2				1		2		1		0.495
2008	A	94		0							0
2008	A	95	F	0							0
2008	A	96		0							0
2008	A	1	F	0			1				1		1		0
2008	A	2		0							0
2008	A	3		0							0
2008	A	4	M	0			2				1		2		1		0.2753
2008	A	5	F	0							0
2008	A	6	F	0							0
2008	A	7	M	0							0
2008	A	8	M	0							0								3
2008	A	9		0							0
2008	A	10		0							0
2008	A	11		0							0
2008	A	12	M	0							0
2008	A	13	F	0							0
2008	A	14		0							0
2008	A	15	M	0			1				1		1		0				3
2008	A	16		0							0
2008	A	17	F	0							0
2008	A	18		0							0
2008	A	19	F	0			5				1		3		1		0.432
2008	A	20	M	0							0
2008	A	21	M	0			1				1		1		0
2008	A	22	M	0			2				1		1		0
2008	A	23	M	0			1				1		1		0
2008	A	24	F	0			8				1		4		1		0.7225
2008	A	25	F	0							0
2008	A	26	F	0			4				1		5		1		0.713
2008	A	27		0							0
2008	A	28		0							0
2008	A	29		0			1				1		1		0
2008	A	30		0							0
2008	A	31		0			1				1		1		0
2008	A	32		0							0
2008	A	33		0			5				1		5		1		0.4266
2008	A	34	F	0			1				1		1		0
2008	A	35		0			2				1		3		1		0.8629
2008	A	36		0							0
2008	A	37	M	0			5				1		4		1		0.8134
2008	A	38	M	0							0
2008	A	39	F	0							0
2008	A	40		0			3				1		1		0
2008	A	41	F	0							0
2008	A	42		0			1				1		1		0
2008	A	43		0							0
2008	A	44		0							0
2008	A	45	F	0			1				1		1		0
2008	A	46		0							0
2008	A	47	M	0			2				1		2		1		0.9503
2008	A	48	M	0							0
2008	A	49	F	0							0
2008	A	50	M	0			1				1		1		0
2008	A	51		0							0
2008	A	52		0							0
2008	A	53	M	0			1				1		1		0
2008	A	54	M	0							0
2008	A	55	F	0			10				1		5		1		0.6532
2008	A	56	M	0							0
2008	A	57		0							0
2008	A	58		0							0
2008	A	59	M	0							0
2008	A	60	F	0			1				1		1		0
2008	A	61	F	0			3				1		3		1		0.3455
2008	A	62	M	0			10				1		3		1		0.4715
2008	A	63		0			2				1		1		0
2008	A	64	F	0			5				1		3		1		0.5687
2008	A	65		0							0
2008	A	66	M	0							0
2008	A	67	M	0			1				1		1		0
2008	A	68	M	0							0
2008	A	69		0							0
2008	A	70	M	0							0
2008	A	71		0							0
2008	A	72	F	0							0
2008	A	73	F	0							0
2008	A	74	M	0							0
2008	A	75	F	0							0
2008	A	76		0			2				1		3		1		0.4293
2008	A	77		0							0
2008	A	78	F	0			1				1		1		0
2008	A	79		0							0
2008	A	80	F	0							0
2008	A	81	M	0							0
2008	A	82	F	0							0
2008	A	83	M	0							0
2008	A	84		0							0
2008	A	85		0							0
2008	A	86	M	0							0
2008	A	87	M	0							0
2008	A	88	F	0							0
2008	A	89	M	0							0
2008	A	90	F	0			2				1		2		1		0.7691
2008	A	91	M	0							0
2008	A	92		0			3				1		4		1		0.3008
2008	A	93		0							0
2008	A	94	M	0							0
2008	A	95	M	0							0
2008	A	96	M	0							0
2008	B	1	F	0							0
2008	B	2		0							0
2008	B	3		0							0
2008	B	4		0							0
2008	B	5		0			3				1		2		1		0.8994
2008	B	6		0							0
2008	B	7	F	0			3				1		2		1		-0.3316
2008	B	8		0			1				1		1		0
2008	B	9	F	0			1				1		1		0
2008	B	10		0							0
2008	B	11	F	0							0
2008	B	12	F	0			1				1		1		0
2008	B	13	M	0			2				1		1		0
2008	B	14	F	0			1				1		1		0
2008	B	15		0			3				1		3		1		0.841
2008	B	16	F	0							0
2008	B	17		0			4				1		4		1		0.4637
2008	B	18	F	0							0
2008	B	19		0							0
2008	B	20	F	0			2				1		2		1		0.5782
2008	B	21	F	0							0
2008	B	22	M	0							0
2008	B	23	M	0							0
2008	B	24		0							0
2008	B	25		0			2				1		1		0
2008	B	26	F	0							0
2008	B	27	F	0			1				1		1		0
2008	B	28		0							0
2008	B	29	M	0			2				1		1		0
2008	B	30		0			1				1		1		0
2008	B	31	F	0							0
2008	B	32	M	0			4				1		2		1		0.8786
2008	B	33		0							0
2008	B	34	M	0							0
2008	B	35	F	0			1				1		1		0
2008	B	36	M	0			4				1		4		1		0.455
2008	B	37	M	0			2				1		2		1		0.3469
2008	B	38	M	0			2				1		2		1		0.3737
2008	B	39	M	0							0
2008	B	40	F	0			1				1		1		0
2008	B	41	F	0			1				1		1		0
2008	B	42	F	0			2				1		3		1		0.6953
2008	B	43	M	0							0
2008	B	44		0							0
2008	B	45	M	0			6				1		5		1		0.7355
2008	B	46	M	0			3				1		2		1		0.4195
2008	B	47	M	0			9				1		6		1		0.2288
2008	B	48	F	0							0
2008	B	49	M	0							0
2008	B	50		0							0
2008	B	51	M	0			1				1		1		0				1
2008	B	52		0							0
2008	B	53	M	0			2				1		2		1		0.5042
2008	B	54	F	0			1				1		1		0
2008	B	55	F	0			8				1		4		1		0.3285
2008	B	56		0			1				1		1		0
2008	B	57	F	0							0
2008	B	58	F	0			1				1		1		0
2008	B	59	F	0							0
2008	B	60	F	0							0
2008	B	61	F	0							0
2008	B	62	F	0			2				1		2		1		0.6228
2008	B	63	M	0			2				1		2		1		0.6697
2008	B	64	M	0			2				1		2		1		0.287
2008	B	65	F	0							0
2008	B	66	F	0							0
2008	B	67	M	0							0
2008	B	68		0							0
2008	B	69		0							0
2008	B	70	M	0			8				1		6		1		0.6246
2008	B	71	M	0							0
2008	B	72	F	0			4				1		3		1		0.62
2008	B	73		0							0
2008	B	74		0			1				1		1		0
2008	B	75	M	0							0
2008	B	76	F	0							0
2008	B	77	F	0			3				1		5		1		0.4957
2008	B	78	F	0			1				1		1		0
2008	B	79		0			7				1		7		1		0.4979
2008	B	80	M	0							0
2008	B	81		0							0
2008	B	82	M	0							0
2008	B	83	M	0			3				1		6		1		0.2527
2008	B	84	F	0			1				1		1		0
2008	B	85	F	0							0
2008	B	86	F	0			1				1		2		1
2008	B	87	F	0							0
2008	B	88	F	0			2				1
2008	B	89	M	0							0
2008	B	90	M	0			1				1		2		1		0.4669
2008	B	91	M	0							0
2008	B	92		0			1				1		1		0
2008	B	93		0							0
2008	B	94		0							0
2008	B	95	F	0							0
2008	B	96	F	0							0
2008	B	1	M	0							0
2008	B	2	F	0			5				1		6		1		0.4254
2008	B	3		0							0
2008	B	4	M	0			4				1		7		1		0.4276
2008	B	5		0			2				1		1		0
2008	B	6		0							0
2008	B	7		0			2				1		1		0
2008	B	8		0							0
2008	B	9		0			10				1		10		1		0.4662
2008	B	10	F	0			3				1		4		1		0.4647
2008	B	11	F	0			5				1		5		1		0.2776
2008	B	12		0			1				1		1		0
2008	B	13	M	0			2				1		5		1		0.3165
2008	B	14	M	0			1				1		2		1		0.8315
2008	B	15		0			1				1		2		1		0.6905
2008	B	16	F	0			1				1		1		0
2008	B	17	F	0			7				1		9		1		0.388
2008	B	18	F	0			2				1		1		0
2008	B	19	M	0							0
2008	B	20	F	0							0
2008	B	21		0			1				1		2		1		0.8465
2008	B	22	F	0							0
2008	B	23	F	0							0
2008	B	24	F	0							0
2008	B	25	F	0			2				1		2		1		0.9035
2008	B	26	M	0							0
2008	B	27		0							0
2008	B	28		0			1				1		1		0
2008	B	29		0			2				1		3		1		0.6312
2008	B	30	F	0							0
2008	B	31	F	0							0
2008	B	32		0			3				1		3		1		0.8655
2008	B	33	M	0							0
2008	B	34	M	0			1				1		1		0
2008	B	35	M	0							0
2008	B	36	M	0							0								2
2008	B	37	M	0			3				1		2		1		0.9185
2008	B	38	F	0			1				1		1		0
2008	B	39		0			1				1		2		1		0.2102
2008	B	40	F	0			1				1		1		0
2008	B	41	F	0							0
2008	B	42	M	0			3				1		2		1		0.6618
2008	B	43	F	0			1				1		1		0
2008	B	44		0							0
2008	B	45	F	0							0
2008	B	46	M	0							0
2008	B	47		0							0
2008	B	48	F	0							0
2008	B	49	M	0			1				1		1		0
2008	B	50	F	0							0
2008	B	51	M	0			1				1		1		0
2008	B	52		0			2				1		1		0
2008	B	53	M	0			5				1		11		1		0.3851
2008	B	54		0							0
2008	B	55	F	0			2				1		2		1		0.5478
2008	B	56	F	0							0
2008	B	57	M	0							0
2008	B	58	M	0							0
2008	B	59	M	0							0
2008	B	60	M	0			2				1		2		1		0.542
2008	B	61	M	0							0
2008	B	62	M	0							0
2008	B	63	F	0			1				1		3		1		0.1175
2008	B	64	M	0							0
2008	B	65	M	0			3				1		2		1		0.5436
2008	B	66	F	0			4				1		3		1		0.5459
2008	B	67		0			2				1		3		1		0.2085
2008	B	68		0			1				1		1		0
2008	B	69	F	0			2				1		2		1		0.521
2008	B	70	M	0							0
2008	B	71	M	0			2				1		3		1		0.2083
2008	B	72	F	0							0
2008	B	73	F	0			1				1		2		1		-0.16
2008	B	74	F	0			2				1		1		0
2008	B	75	M	0			9				1		8		1		0.4672
2008	B	76	F	0							0
2008	B	77	F	0							0
2008	B	78	M	0			1				1		1		0
2008	B	79	F	0			1				1		1		0
2008	B	80	F	0							0
2008	B	81	F	0							0
2008	B	82	M	0			3				1		3		1		0.341
2008	B	83	F	0							0
2008	B	84	F	0			1				1		1		0
2008	B	85	M	0							0
2008	B	86	M	0			1				1		1		0
2008	B	87		0			1				1		1		0
2008	B	88	M	0			1				1		2		1		0.8452
2008	B	89		0			2				1		4		1		0.6817
2008	B	90	F	0			1				1		4		1		0.5393
2008	B	91	F	0							0
2008	B	92		0			1				1		1		0
2008	B	93	F	0			6				1		3		1		0.5746
2008	B	94	F	0			1				1		1		0
2008	B	95	F	0			3				1		3		1		0.691
2008	B	96		0							0
2008	B	1	F	0							0
2008	B	2	F	0			3				1		3		1		0.6566
2008	B	3	F	0			1				1		2		1		0.5785
2008	B	4	M	0							0
2008	B	5	F	0			1				1		2		1		0.6569
2008	B	6		0			1				1		1		0
2008	B	7	M	0			1				1		1		0
2008	B	8	F	0			1				1		1		0
2008	B	9	M	0			2				1		2		1		0.1241
2008	B	10	M	0			1				1		1		0
2008	B	11	M	0							0
2008	B	12	M	0							0
2008	B	13	M	0							0
2008	B	14	F	0			5				1		3		1		0.7108
2008	B	15	M	0							0
2008	B	16	M	0							0
2008	B	17		0			1				1		1		0
2008	B	18	M	0							0
2008	B	19	F	0							0
2008	B	20	F	0			3				1		3		1		0.5143
2008	B	21	M	0							0
2008	B	22	M	0							0
2008	B	23	M	0							0
2008	B	24		0							0
2008	B	25	F	0							0
2008	B	26	M	0							0
2008	B	27	M	0			2				1		1		0
2008	B	28	M	0							0								1
2008	B	29	M	0			2				1		1		0
2008	B	30	M	0			2				1		1		0
2008	B	31	F	0			4				1		4		1		0.7108
2008	B	32	M	0			1				1		1		0
2008	B	33	F	0			2				1		3		1		0.7439
2008	B	34		0							0
2008	B	35		0							0
2008	B	36	M	0			3				1		5		1		0.7864
2008	B	37	M	0			1				1		1		0
2008	B	38	F	0			1				1		1		0
2008	B	39	M	0							0
2008	B	40	F	0							0
2008	B	41	M	0							0
2008	B	42		0							0
2008	B	43	F	0							0
2008	B	44	F	0							0
2008	B	45		0			1				1		1		0
2008	B	46	F	0			2				1		3		1		0.3756
2008	B	47	F	0			1				1		1		0
2008	B	48	F	0							0
2008	B	49	M	0							0
2008	B	50	M	0			1				1		1		0
2008	B	51	F	0							0
2008	B	52	M	0							0
2008	B	53	M	0			5				1		3		1		0.8404
2008	B	54	F	0							0
2008	B	55	F	0							0
2008	B	56		0							0
2008	B	57	F	0			3				1		2		1		0.8343
2008	B	58		0							0
2008	B	59	F	0			2				1		2		1		0.7984
2008	B	60		0							0
2008	B	61		0			2				1		3		1		0.9068
2008	B	62	F	0			1				1		1		0
2008	B	63	F	0			3				1		3		1		0.7177
2008	B	64		0							0
2008	B	65	M	0							0
2008	B	66	F	0							0
2008	B	67	M	0			1				1		1		0
2008	B	68	M	0			1				1		1		0
2008	B	69		0							0
2008	B	70		0			2				1		2		1		0.002
2008	B	71	M	0			3				1		2		1		0.9211
2008	B	72	M	0			3				1		2		1		0.7041
2008	B	73	M	0			2				1		3		1		0.5926
2008	B	74	M	0							0
2008	B	75	M	0							0
2008	B	76	F	0							0
2008	B	77	M	0							0
2008	B	78	F	0							0
2008	B	79	M	0							0
2008	B	80	F	0							0
2008	B	81	M	0							0
2008	B	82	M	0			1				1		1		0
2008	B	83		0							0
2008	B	84	F	0							0
2008	B	85	F	0			1				1		1		0
2008	B	86	M	0							0
2008	B	87	M	0			1				1		2		1		0.8792
2008	B	88	F	0			1				1		1		0
2008	B	89	F	0							0
2008	B	90	F	0							0
2008	B	91	M	0							0
2008	B	92	M	0							0
2008	B	93	M	0							0
2008	B	94	F	0							0
2008	B	95	F	0							0
2008	B	96	F	0							0
2008	B	1	M	0			3				1		3		1		0.2536
2008	B	2	F	0			2				1		1		0
2008	B	3	F	0							0
2008	B	4	F	0							0
2008	B	5	M	0							0
2008	B	6	F	0			1				1		2		1		0.5432
2008	B	7	F	0							0
2008	B	8	M	0			1				1		2		1		0.24
2008	B	9	F	0			3				1		6		1		0.3118
2008	B	10	F	0							0
2008	B	11	F	0			1				1		1		0
2008	B	12	F	0			3				1		3		1		0.5167
2008	B	13	F	0			2				1		3		1		0.4932
2008	B	14	M	0							0
2008	B	15		0							0								3
2008	B	16	M	0			3				1		2		1		0.0364
2008	B	17	F	0							0
2008	B	18	M	0			4				1		3		1		0.4713
2008	B	19	F	0			1				1		1		0
2008	B	20	F	0							0
2008	B	21	F	0							0
2008	B	22	F	0			4				1		6		1		0.1575
2008	B	23	F	0							0								1
2008	B	24	F	0			2				1		2		1		-0.5129
2008	B	25	F	0			1				1		1		0
2008	B	26	F	0			1				1		1		0
2008	B	27	F	0							0
2008	B	28	F	0							0
2008	B	29	M	0			2				1		3		1		0.4339
2008	B	30	F	0							0
2008	B	31		0			2				1		2		1		-0.3249
2008	B	32	F	0			8				1		9		1		0.5137
2008	B	33		0			2				1		5		1		0.7225
2008	B	34	F	0							0
2008	B	35		0							0
2008	B	36	F	0			3				1		3		1		0.9206
2008	B	37	M	0							0
2008	B	38	M	0			8				1		8		1		0.4106
2008	B	39	M	0							0
2008	B	40	F	0			1				1		1		0
2008	B	41	F	0			1				1		1		0
2008	B	42	M	0			6				1		7		1		0.3411
2008	B	43	M	0			1				1		1		0
2008	B	44	M	0			3				1		2		1		0.5269		1
2008	B	45	F	0							0
2008	B	46	M	0							0
2008	B	47	M	0							0
2008	B	48	M	0			2				1		3		1		0.5592
2008	B	49	F	0			1				1		1		0
2008	B	50	F	0			2				1		4		1		0.3445
2008	B	51	M	0							0
2008	B	52	F	0							0
2008	B	53	M	0			5				1		7		1		0.5349
2008	B	54	F	0			7				1		8		1		0.3786
2008	B	55	F	0			1				1		1		0
2008	B	56	M	0							0
2008	B	57		0							0
2008	B	58		0							0
2008	B	59		0			8				1		6		1		0.2191
2008	B	60		0							0
2008	B	61		0			1				1		2		1		0.7378
2008	B	62		0			1				1		2		1		0.6681
2008	B	63		0			3				1		4		1		0.6631
2008	B	64		0							0
2008	B	65		0			2				1		3		1		0.617
2008	B	66		0			5				1		3		1		0.3304
2008	B	67	M	0							0
2008	B	68		0			1				1		2		1		0.6355
2008	B	69		0			1				1		1		0
2008	B	70		0			3				1		3		1		0.405
2008	B	71		0							0
2008	B	72		0							0
2008	B	73		0			1				1		2		1		0.1623
2008	B	74		0			1				1		1		0
2008	B	75		0			1				1		1		0
2008	B	76		0			1				1		1		0
2008	B	77		0			1				1		1		0
2008	B	78		0			2				1		2		1		-0.4919
2008	B	79		0							0
2008	B	80		0							0
2008	B	81		0							0
2008	B	82		0							0
2008	B	83		0							0
2008	B	84		0			3				1		5		1		0.3898
2008	B	85		0							0
2008	B	86		0			2				1		2		1		0.7053
2008	B	87		0			2				1		3		1		0.3541
2008	B	88		0			6				1		6		1		0.4737
2008	B	89		0			1				1		1		0
2008	B	90		0							0
2008	B	91		0							0
2008	B	92		0			1				1		1		0
2008	B	93		0			2				1		1		0
2008	B	94		0							0
2008	B	95		0			1				1		1		0
2008	B	96		0							0
2008	C	1		0							0
2008	C	2		0							0
2008	C	3		0							0
2008	C	4		0			5				1		2		1		0.6188
2008	C	5		0			1				1		1		0
2008	C	6		0							0
2008	C	7		0			2				1		1		0
2008	C	8		0							0
2008	C	9		0							0
2008	C	10		0			9				1		1		0
2008	C	11		0			3				1		2		1		0.2607
2008	C	12		0							0
2008	C	13		0			3				1		1		0
2008	C	14		0							0								1
2008	C	15		0							0
2008	C	1		0			3				1		1		0
2008	C	2		0							0
2008	C	3		0							0
2008	C	4		0							0
2008	C	5		0			3				1		1		0
2008	C	6		0							0
2008	C	7		0			3				1		1		0
2008	C	8		0							0
2008	C	9		0			1				1		1		0
2008	C	10		0			7				1		2		1		0.6289
2008	C	11		0			11				1		2		1		0.9325
2008	C	12		0							0
2008	C	13		0			5				1		3		1		0.7702
2008	C	14		0							0
2008	C	15		0							0
2008	C	1		0							0
2008	C	2		0							0
2008	C	3		0							0
2008	C	4		0							0
2008	C	5		0							0
2008	C	6		0			5				1		6		1		0.5712
2008	C	7		0			1				1		1		0
2008	C	8		0			1				1		1		0
2008	C	9		0							0
2008	C	10		0			1				1		2		1		0.026
2008	C	11		0							0
2008	C	12		0							0
2008	C	13		0							0
2008	C	14		0			1				1		2		1		0.5405
2008	C	15		0			1				1		1		0
2008	C	1		0							0
2008	C	2		0			2				1		3		1		-0.0998
2008	C	3		0							0
2008	C	4		0							0
2008	C	5		0							0
2008	C	6		0			1				1		2		1		0.2218
2008	C	7		0			3				1		3		1		0.1002
2008	C	8		0			2				1		2		1		0.7359
2008	C	9		0			2				1		1		0
2008	C	10		0			2				1		2		1		0.5883
2008	C	11		0			4				1		2		1		0.6996
2008	C	12		0			1				1		1		0
2008	C	13		0			2				1		1		0				2
2008	C	14		0							0
2008	C	15		0			1				1		1		0
2008	C	1		0							0
2008	C	2		0							0
2008	C	3		0							0
2008	C	4		0							0
2008	C	5		0			2				1		1		0
2008	C	6		0							0
2008	C	7		0			1				1		1		0
2008	C	8		0			1				1		1		0
2008	C	9		0							0
2008	C	10		0							0
2008	C	11		0			5				1		1		0
2008	C	12		0							0
2008	C	13		0							0
2008	C	14		0			2				1		2		1		0.6406
2008	C	15		0			2				1		1		0
2008	C	1		0							0
2008	C	2		0							0
2008	C	3		0							0
2008	C	4		0							0
2008	C	5		0			1				1		1		0
2008	C	6		0							0
2008	C	7		0							0
2008	C	8		0							0
2008	C	9		0							0
2008	C	10		0			2				1		2		1		0.7454
2008	C	11		0			1				1		1		0
2008	C	12		0							0
2008	C	13		0			1				1		1		0
2008	C	14		0			3				1		2		1		0.9315
2008	C	15		0			2				1		1		0
2008	C	1		0			1				1		1		0
2008	C	2		0							0
2008	C	3		0			1				1		1		0
2008	C	4		0			4				1		1		0
2008	C	5		0							0								3
2008	C	6		0							0
2008	C	7		0							0
2008	C	8		0							0
2008	C	9		0							0
2008	C	10		0							0
2008	C	11		0							0
2008	C	12		0							0
2008	C	13		0			1				1		1		0
2008	C	14		0							0
2008	C	15		0			2				1		1		0
2008	C	1		0			2				1		2		1		0.837
2008	C	2		0							0
2008	C	3		0							0
2008	C	4		0							0
2008	C	5		0			10				1		7		1		0.4371
2008	C	6		0							0
2008	C	7		0			4				1		2		1		0.9025
2008	C	8		0							0
2008	C	9		0							0
2008	C	10		0			5				1		5		1		0.2731
2008	C	11		0			2				1		2		1		0.4625
2008	C	12		0							0
2008	C	13		0							0
2008	C	14		0			1				1		1		0
2008	C	15		0							0
2008	C	1		0			1				1		1		0
2008	C	2		0			1				1		1		0
2008	C	3		0			1				1		1		0
2008	C	4		0							0
2008	C	5		0							0
2008	C	6		0			3				1		2		1		0.7283
2008	C	7		0							0
2008	C	8		0			3				1		2		1		0.9146
2008	C	9		0			3				1		3		1		0.8027
2008	C	10		0							0
2008	C	11		0			4				1		2		1		0.9302
2008	C	12		0							0
2008	C	13		0							0
2008	C	14		0			1				1		1		0
2008	C	15		0			9				1		6		1		0.7755
2008	C	1		0			1				1		1		0
2008	C	2		0							0
2008	C	3		0			1				1		1		0
2008	C	4		0			5				1		3		1		0.3938
2008	C	5		0							0
2008	C	6		0			7				1		4		1		0.7303
2008	C	7		0			3				1		2		1		0.408
2008	C	8		0							0
2008	C	9		0							0
2008	C	10		0							0								1
2008	C	11		0							0
2008	C	12		0			1				1		1		0
2008	C	13		0			1				1		1		0
2008	C	14		0							0
2008	C	15		0							0
2008	C	1		0							0
2008	C	2		0							0
2008	C	3		0			1				1		1		0
2008	C	4		0			1				1		1		0
2008	C	5		0							0
2008	C	6		0							0
2008	C	7		0							0
2008	C	8		0			2				1		2		1		-0.1388
2008	C	9		0							0
2008	C	10		0							0
2008	C	11		0							0								2
2008	C	12		0			1				1		3		1		0.4146		2
2008	C	13		0							0
2008	C	14		0							0
2008	C	15		0							0
2008	C	1		0							0
2008	C	2		0							0
2008	C	3		0			3				1		2		1		0.7776
2008	C	4		0							0
2008	C	5		0							0
2008	C	6		0			1				1		1		0
2008	C	7		0							0
2008	C	8		0							0
2008	C	9		0							0
2008	C	10		0							0
2008	C	11		0			1				1		1		0
2008	C	12		0							0
2008	C	13		0							0
2008	C	14		0							0
2008	C	15		0							0
2008	C	1		0			11				1		1		0
2008	C	2		0			1				1		1		0
2008	C	3		0							0
2008	C	4		0							0
2008	C	5		0							0
2008	C	6		0							0
2008	C	7		0			6				1		2		1		0.9333
2008	C	8		0							0
2008	C	9		0							0
2008	C	10		0							0
2008	C	11		0			6				1		2		1		0.7491
2008	C	12		0							0
2008	C	13		0			1				1		1		0
2008	C	14		0							0
2008	C	15		0							0
2008	D	1		0							0
2008	D	2		0							0
2008	D	3		0							0
2008	D	4		0							0
2008	D	5		0			1				1		1		0
2008	D	6		0							0
2008	D	7		0							0
2008	D	8		0							0
2008	D	9		0							0
2008	D	10		0							0
2008	D	11		0							0
2008	D	12		0							0
2008	D	13		0							0
2008	D	14		0							0
2008	D	15		0							0
2008	D	16		0			1				1		1		0
2008	D	17		0			1				1		1		0
2008	D	18		0							0
2008	D	19		0							0
2008	D	20		0							0
2008	D	21		0							0
2008	D	22		0			1				1		1		0
2008	D	23		0							0
2008	D	24		0							1		1		0
2008	D	25		0							0
2008	D	26		0							0
2008	D	27		0							0
2008	D	28		0							0
2008	D	29		0							0
2008	D	30		0							1		2		1		0.4812
2008	D	31		0							0
2008	D	32		0							0
2008	D	33		0							0
2008	D	34		0							0
2008	D	35		0							1		1		0
2008	D	36		0							1		1		0
2008	D	37		0							0
2008	D	38		0							1		2		1		0.19
2008	D	39		0							0
2008	D	40		0							0
2008	D	41		0							0
2008	D	42		0							0
2008	D	43		0							0
2008	D	44		0							0
2008	D	45		0							0
2008	D	46		0							0
2008	D	47		0							0
2008	D	48		0							0
2008	D	49		0							0
2008	D	50		0							0
2008	D	51		0							0
2008	D	52		0							0
2008	D	53		0							0
2008	D	54		0							0
2008	D	55		0							0
2008	D	56		0							0
2008	D	57		0							0
2008	D	58		0							0
2009	A	1		0						1	0	1		1		0
2009	A	2	M	0						1	0	1		2		1		0.0115
2009	A	3		0	2	0	2	1		1	1	0	2	2	1	1	0.673	0.4012
2009	A	4	F	1						0									2
2009	A	5	M	0						0	0
2009	A	6		0						0	0
2009	A	7		0						0	0
2009	A	8	F	0						0	0
2009	A	9	F	0						0	0
2009	A	10	M	0						0	0
2009	A	11	M	0	8	5	3	0.375		1	1	0	5	1	1	0	0.7048
2009	A	12	F	0						1	0	1		3		1		0.1339
2009	A	13	M	0						1	0	1		5		1		0.6203
2009	A	14	F	0						0	0
2009	A	15	M	0						0	0
2009	A	16	F	0						0	0
2009	A	17	F	0	7	3	4	0.571429		0	1		2		1		0.7269
2009	A	18	F	0						0	0
2009	A	19	M	0						1	0	1		3		1		0.4579
2009	A	20	M	0						1	0	1		1		0
2009	A	21		0						0	0
2009	A	22	F	0						1	0	1		4		1		0.4892
2009	A	23	F	0	4	1	3	0.75		1	1	0	7	5	1	1	0.1358	-0.0495
2009	A	24	F	0	1	0	1	1		1	1	0	2	4	1	1	0.0804	0.5137
2009	A	25	F	0						0	0
2009	A	26	M	0						1	0	1		2		1		0.2939
2009	A	27		0						0	0
2009	A	28	F	0						0	0
2009	A	29	M	0						0	0
2009	A	30	M	0						1	0	1		1		0
2009	A	31	F	0						0	0
2009	A	32	M	0						0	0
2009	A	33	F	0						0	0
2009	A	34	F	0						0	0
2009	A	35	F	0						0	0
2009	A	36	F	0						0	0
2009	A	37		0						1	0	1		1		0
2009	A	38	M	0						1	0	1		1		0
2009	A	39		0						0	0
2009	A	40	F	0						1	0	1		2		1		0.1672
2009	A	41		0						1	0	1		1		0
2009	A	42	F	0						1	0	1		2		1		0.2835
2009	A	43		0						0	0
2009	A	44	M	0						0	0
2009	A	45	F	0	10	8	2	0.2		1	1	0	5	1	1	0	0.0758
2009	A	46		0						1	0	1		2		1		0.8409
2009	A	47		0						0	0
2009	A	48	F	0						0	0
2009	A	49		0						0	0
2009	A	50	F	0						0	0
2009	A	51	M	0						0	0
2009	A	52	F	0						0	0
2009	A	53		0						0	0
2009	A	54	F	0	3	2	1	0.333333		1	1	0	2	5	1	1	0.9066	0.4087
2009	A	55	M	0	7	5	2	0.285714		1	1	0	2	1	1	0	0.8919
2009	A	56	F	0						0	0
2009	A	57	F	0						0	0
2009	A	58	F	0						0	0
2009	A	59		0						0	0
2009	A	60	F	0						1	0	1		2		1		-0.131
2009	A	61	M	0						1	0	1		7		1		0.1812
2009	A	62	M	0						0	0
2009	A	63	F	0						1	0	1		1		0
2009	A	64		0						0	0
2009	A	65	M	0						0	0
2009	A	66	M	0						1	0	1		2		1		0.9196
2009	A	67	M	0						0	0
2009	A	68	M	0						1	0	1		3		1		0.3008
2009	A	69	M	0	1	0	1	1		1	1	0	1	8	0	1		0.4452
2009	A	70	M	0						1	0	1		3		1		0.1635
2009	A	71	M	0	12	7	5	0.416667		1	1	0	1	2	0	1		0.4839
2009	A	72		0						1	0	1		2		1		0.8026
2009	A	73	F	0						1	0	1		1		0
2009	A	74		0						0	0
2009	A	75	M	0	6	0	6	1		1	1	0	9	7	1	1	0.1751	0.1607
2009	A	76	F	0						0	0
2009	A	77		0						1	0	1		1		0
2009	A	78	F	0	5	3	2	0.4		1	1	0	3	1	1	0	-0.5197
2009	A	79	F	0	11	2	9	0.818182		0	1		5		1		0.2057
2009	A	80	F	0	6	0	6	1		1	1	0	9	3	1	1	0.1501	0.5131
2009	A	81	M	0	6	4	2	0.333333		1	1	0	2	3	1	1	0.1345	-0.0836
2009	A	82		0	7	1	6	0.857143		1	1	0	7	2	1	1	0.6106	0.8244
2009	A	83	M	0	4	3	1	0.25		0	1		1		0
2009	A	84	F	0						0	0
2009	A	85	M	0	5	0	5	1		1	1	0	7	6	1	1	0.2472	0.2132
2009	A	86	F	0						1	0	1		2		1		0.8263
2009	A	87	F	0						1	0	1		1		0
2009	A	88	F	0						0	0
2009	A	89		0						1	0	1		2		1		0.4863
2009	A	90	M	0						0	0
2009	A	91	M	0	4	3	1	0.25		1	1	0	3	3	1	1	0.7339	0.8745
2009	A	92	M	0						1	0	1		2		1		0.1136
2009	A	93	F	0						1	0	1		2		1		0.5233
2009	A	94	F	0						0	0
2009	A	95	F	0						0	0
2009	A	96	F	0						0	0
2009	A	1	F	0						1	0	1		1		0
2009	A	2		0						0	0
2009	A	3	F	0						1	0	1		1		0
2009	A	4	F	0						0	0
2009	A	5	M	1						0
2009	A	6		0						1	0	1		2		1		0.7057
2009	A	7	F	0						0	0
2009	A	8	F	0						0	0
2009	A	9	F	0						0	0
2009	A	10	F	0						1	0	1		2		1		0.7497
2009	A	11	M	0						1	0	1		3		1		0.503
2009	A	12	F	0			4			0	1		1		0
2009	A	13	M	0	8	6	2	0.25		0	1		6		1		0.5333
2009	A	14	F	0	13	10	3	0.230769		1	1	0	2	1	1	0	0.8489
2009	A	15		0						0	0
2009	A	16		0						0	0
2009	A	17		0	6	5	1	0.166667		1	1	0	1	3	0	1		0.1895
2009	A	18		0						0	0
2009	A	19		0						0	0
2009	A	20		0						0	0
2009	A	21		0	1	0	1	1		1	1	0	1	2	0	1		0.8311
2009	A	22		0						0	0
2009	A	23	F	0						0	0
2009	A	24	M	0						0	0
2009	A	25	M	0						1	0	1		3		1		0.3684
2009	A	26		0						1	0	1		1		0
2009	A	27		0						1	0	1		4		1		0.3226
2009	A	28	F	0	12	10	2	0.166667		0	1		4		1		0.1952
2009	A	29	F	0	13	12	1	0.0769231		0	1		2		1		-0.1348
2009	A	30	F	0						1	0	1		1		0
2009	A	31	F	0						1	0	1		1		0
2009	A	32	F	0						0	0
2009	A	33	M	0						0	0
2009	A	34	F	0						0	0
2009	A	35	M	0	5	3	2	0.4		1	1	0	2	6	1	1	0.7708	0.63
2009	A	36	F	0	6	4	2	0.333333		1	1	0	1	3	0	1		0.1638
2009	A	37	F	0						0	0
2009	A	38	M	0						0	0
2009	A	39	M	0						1	0	1		1		0
2009	A	40		0	11	10	1	0.0909091		1	1	0	1	4	0	1		0.6247
2009	A	41	F	0						0	0
2009	A	42	F	0						0	0
2009	A	43	F	0						0	0
2009	A	44	M	0						0	0
2009	A	45	M	0						1	0	1		3		1		0.6744
2009	A	46		0						1	0	1		3		1		0.2728
2009	A	47	F	0	7	6	1	0.142857		1	1	0	4	1	1	0	0.6628
2009	A	48		0						0	0
2009	A	49	M	0	8	6	2	0.25		1	1	0	5	5	1	1	0.4305	0.581
2009	A	50	F	0						1	0	1		1		0			2
2009	A	51	M	0						1	0	1		4		1		0.6418
2009	A	52		0						0	0
2009	A	53	M	0						1	0	1		1		0
2009	A	54	M	0						0	0
2009	A	55	M	0						0	0
2009	A	56	F	0						1	0	1		1		0
2009	A	57	M	0						1	0	1		1		0
2009	A	58	F	0						0	0
2009	A	59		0						1	0	1		6		1		0.2444
2009	A	60	F	0	3	0	3	1		1	1	0	3	5	1	1	0.1382	0.2714
2009	A	61	M	0						1	0	1		1		0			3
2009	A	62		0	2	1	1	0.5		1	1	0	2	1	1	0	0.3928
2009	A	63		0						0	0
2009	A	64		0	3	1	2	0.666667		0	1		2		1		0.3665
2009	A	65	M	0	17	16	1	0.0588235		0	1		2		1		0.9357
2009	A	66		0						1	0	1		3		1		0.4733
2009	A	67	M	0						0	0
2009	A	68	M	0						0	0
2009	A	69	M	0						0	0
2009	A	70	M	0						0	0
2009	A	71	M	0						0	0
2009	A	72		0						0	0
2009	A	73	F	0	2	1	1	0.5		0	1		1		0
2009	A	74	M	0	4	0	4	1		1	1	0	7	1	1	0	0.4082
2009	A	75	M	0						0	0
2009	A	76	M	0						0	0
2009	A	77	F	0	4	1	3	0.75		1	1	0	1	7	0	1		0.4109
2009	A	78	M	0						0	0
2009	A	79	M	0						0	0
2009	A	80	F	0						0	0
2009	A	81		0	3	1	2	0.666667		1	1	0	4	8	1	1	0.0541	0.2882
2009	A	82	M	0						0	0
2009	A	83		0	3	2	1	0.333333		1	1	0	2	3	1	1	0.7238	0.2058
2009	A	84	M	0						0	0
2009	A	85	F	0						0	0
2009	A	86	F	0	3	2	1	0.333333		1	1	0	3	3	1	1	0.6209	0.8521
2009	A	87	M	0						0	0
2009	A	88	F	0						0	0
2009	A	89		0						0	0
2009	A	90		0						0	0
2009	A	91		0						0	0
2009	A	92		0	4	1	3	0.75		1	1	0	4	1	1	0	0.2924
2009	A	93		0						0	0
2009	A	94	M	0	6	4	2	0.333333		0	1		2		1		0.1198
2009	A	95		0						0	0
2009	A	96	F	0						0	0
2009	A	1	F	0						0	0
2009	A	2	M	0						1	0	1		2		1		0.8359
2009	A	3		0						1	0	1		1		0
2009	A	4	M	0	6	3	3	0.5		1	1	0	3	3	1	1	-0.0998	0.5114
2009	A	5	F	0						0	0
2009	A	6		0						0	0
2009	A	7	F	0						0	0
2009	A	8		0						1	0	1		1		0
2009	A	9	F	0						0	0
2009	A	10		0						0	0
2009	A	11	F	0						0	0
2009	A	12	M	0						0	0
2009	A	13	M	0	5	4	1	0.2		1	1	0	1	3	0	1		0.2576
2009	A	14	F	0						1	0	1		2		1		0.5651
2009	A	15	M	0						0	0
2009	A	16		0						1	0	1		2		1		0.8914
2009	A	17	M	0						0	0
2009	A	18	M	0						0	0
2009	A	19		0						0	0
2009	A	20	F	0						0	0
2009	A	21		0						0	0
2009	A	22	F	0						0	0
2009	A	23	F	0	9	6	3	0.333333		0	1		5		1		0.2528
2009	A	24	M	0						1	0	1		1		0
2009	A	25	F	0						1	0	1		5		1		0.4123
2009	A	26	F	0						0	0
2009	A	27	F	0						0	0
2009	A	28		0	4	0	4	1		1	1	0	3	2	1	1	0.5945	0.844
2009	A	29	F	0						1	0	1		6		1		0.194
2009	A	30	M	0						1	0	1		1		0
2009	A	31		0	3	1	2	0.666667		1	1	0	6	4	1	1	0.5775	0.2432
2009	A	32		0						1	0	1		2		1		0.4623
2009	A	33	F	0	9	8	1	0.111111		1	1	0	1	1	0	0
2009	A	34		0	6	5	1	0.166667		0	1		4		1		0.5338
2009	A	35		0						0	0
2009	A	36	M	0						1	0	1		2		1		0.929
2009	A	37	M	0	6	4	2	0.333333		1	1	0	2	5	1	1	0.917	0.239
2009	A	38	M	0						0	0
2009	A	39	F	0						0	0
2009	A	40	F	0						1	0	1		1		0
2009	A	41	M	0						1	0	1		1		0
2009	A	42	F	0						1	1	0	2	3	1	1	0.5037	0.223
2009	A	43	M	0	14	6	8	0.571429		1	1	0	11	2	1	1	0.7197	0.4119
2009	A	44	F	0						0	0
2009	A	45		0	7	4	3	0.428571		1	1	0	1	1	0	0
2009	A	46	M	0						0	0
2009	A	47	M	0	10	2	8	0.8		0	1		8		1		0.7556
2009	A	48	M	0						1	0	1		2		1		0.2155
2009	A	49		0	7	0	7	1		0	1		2		1		0.9206
2009	A	50	M	0						1	0	1		1		0
2009	A	51	F	0						0	0
2009	A	52		0						0	0
2009	A	53	F	0						1	0	1		7		1		0.5135
2009	A	54	M	0						1	0	1		1		0
2009	A	55	M	0						0	0
2009	A	56	F	0	6	3	3	0.5		1	1	0	6	3	1	1	0.1708	0.6306
2009	A	57	F	0						1	0	1		1		0
2009	A	58	M	0						0	0
2009	A	59	M	0	6	4	2	0.333333		1	1	0	2	1	1	0	-0.2189
2009	A	60	F	0	3	2	1	0.333333		1	1	0	1	3	0	1		0.3544
2009	A	61	M	0	3	2	1	0.333333		0	1		3		1		0.692
2009	A	62	F	0						0	0
2009	A	63	M	0						0	0
2009	A	64	M	0	1	0	1	1		1	1	0	2	2	1	1	0.6173	0.9368
2009	A	65	F	0						1	0	1		3		1		0.7865
2009	A	66	M	0						1	0	1		2		1		0.9345
2009	A	67	M	0						0	0
2009	A	68	M	0	7	3	4	0.571429		0	1		5		1		0.7604
2009	A	69	M	0	11	7	4	0.363636		1	1	0	7	2	1	1	0.5655	0.3823
2009	A	70	F	0						0	0
2009	A	71	F	0	7	5	2	0.285714		0	1		8		1		0.2899
2009	A	72	F	0	6	5	1	0.166667		0	1		1		0
2009	A	73	F	0						1	0	1		1		0
2009	A	74	M	0						0	0
2009	A	75	M	0						1	0	1		1		0
2009	A	76	F	0						0	0
2009	A	77	M	0						1	0	1		1		0
2009	A	78	F	0						0	0
2009	A	79		0						1	0	1		4		1		0.8362
2009	A	80	M	0	5	3	2	0.4		0	1		2		1		0.7648
2009	A	81	M	0	4	3	1			1	1	0	1	1	0	0
2009	A	82	F	0	13	12	1	0.0769231		0	1		1		0
2009	A	83	F	0	2	1	1			1	1	0	1	2	0	1		0.8986
2009	A	84		0	6	4	2	0.333333		1	1	0	2	1	1	0	0.6241
2009	A	85	F	0						0	0
2009	A	86	M	0	8	7	1	0.125		1	1	0	1	3	0	1		0.613
2009	A	87		0	11	10	1	0.0909091		1	1	0	1	2	0	1		0.8293
2009	A	88		0		0				1	1	0	3	1	1	0	0.2361
2009	A	89	F	0						1	0	1		2		1		-0.1267
2009	A	90		0						0	0
2009	A	91	M	0	6	2	4	0.666667		1	1	0	2	11	1	1	0.4337	0.3006
2009	A	92		0						0	0
2009	A	93	M	0						1	0	1		2		1		0.495
2009	A	94		0						0	0
2009	A	95	F	0						0	0
2009	A	96		0						0	0
2009	A	1	F	0						1	0	1		1		0
2009	A	2		0						0	0
2009	A	3		0						0	0
2009	A	4	M	0						1	0	1		2		1		0.2753
2009	A	5	F	0						0	0
2009	A	6	F	0						0	0
2009	A	7	M	0						0	0
2009	A	8	M	0						0	0
2009	A	9		0						0	0
2009	A	10		0						0	0
2009	A	11		0						0	0
2009	A	12	M	0						0	0
2009	A	13	F	0						0	0
2009	A	14		0						0	0
2009	A	15	M	0	3	2	1	0.333333		1	1	0	3	1	1	0	-0.0042
2009	A	16		0						0	0
2009	A	17	F	0						0	0
2009	A	18		0						0	0
2009	A	19	F	0						1	0	1		3		1		0.432
2009	A	20	M	0						0	0
2009	A	21	M	0						1	0	1		1		0
2009	A	22	M	0						1	0	1		1		0
2009	A	23	M	0						1	0	1		1		0
2009	A	24	F	0						1	0	1		4		1		0.7225
2009	A	25	F	0						0	0
2009	A	26	F	0						1	0	1		5		1		0.713
2009	A	27		0						0	0
2009	A	28		0						0	0
2009	A	29		0	9	7	2	0.222222		1	1	0	2	1	1	0	-0.4043
2009	A	30		0	4	1	3	0.75		0	1		1		0
2009	A	31		0	12	2	10	0.833333		1	1	0	16	1	1	0	0.1008
2009	A	32		0	13	10	3	0.230769		0	1		3		1		0.1421
2009	A	33		0	4	0	4	1		1	1	0	2	5	1	1	0.71	0.4266
2009	A	34	F	0						1	0	1		1		0
2009	A	35		0	4	0	4	1		1	1	0	5	3	1	1	0.3119	0.8629
2009	A	36		0						0	0
2009	A	37	M	0						1	0	1		4		1		0.8134
2009	A	38	M	0						0	0
2009	A	39	F	0						0	0
2009	A	40		0						1	0	1		1		0
2009	A	41	F	0						0	0
2009	A	42		0						1	0	1		1		0
2009	A	43		0	14	13	1	0.0714286		0	1		1		0
2009	A	44		0						0	0
2009	A	45	F	0						1	0	1		1		0
2009	A	46		0						0	0
2009	A	47	M	0						1	0	1		2		1		0.9503
2009	A	48	M	0						0	0
2009	A	49	F	0						0	0
2009	A	50	M	0						1	0	1		1		0
2009	A	51		0						0	0
2009	A	52		0						0	0
2009	A	53	M	0						1	0	1		1		0
2009	A	54	M	0	7	2	5	0.714286		0	1		3		1		0.0611
2009	A	55	F	0						1	0	1		5		1		0.6532
2009	A	56	M	0						0	0
2009	A	57		0						0	0
2009	A	58		0						0	0
2009	A	59	M	0						0	0
2009	A	60	F	0						1	0	1		1		0
2009	A	61	F	0						1	0	1		3		1		0.3455
2009	A	62	M	0						1	0	1		3		1		0.4715
2009	A	63		0						1	0	1		1		0
2009	A	64	F	0	3	2	1	0.333333		1	1	0	6	3	1	1	0.364	0.5687
2009	A	65		0						0	0
2009	A	66	M	0						0	0
2009	A	67	M	0						1	0	1		1		0
2009	A	68	M	0						0	0
2009	A	69		0						0	0
2009	A	70	M	0						0	0
2009	A	71		0						0	0
2009	A	72	F	0						0	0
2009	A	73	F	0						0	0
2009	A	74	M	0						0	0
2009	A	75	F	0						0	0
2009	A	76		0	4	3	1	0.25		1	1	0	2	3	1	1	0.179	0.4293
2009	A	77		0						0	0
2009	A	78	F	0						1	0	1		1		0
2009	A	79		0						0	0
2009	A	80	F	0	8	7	1	0.125		0	1		1		0
2009	A	81	M	0						0	0
2009	A	82	F	0						0	0
2009	A	83	M	0						0	0
2009	A	84		0						0	0
2009	A	85		0						0	0
2009	A	86	M	0	9	2	7	0.777778		0	1		8		1		0.3676
2009	A	87	M	0						0	0
2009	A	88	F	0						0	0
2009	A	89	M	0						0	0
2009	A	90	F	0	4	3	1	0.25		1	1	0	1	2	0	1		0.7691
2009	A	91	M	0						0	0
2009	A	92		0	6	5	1	0.166667		1	1	0	1	4	0	1		0.3008
2009	A	93		0	3	2	1	0.333333		0	1		1		0
2009	A	94	M	0	3	2	1	0.333333		0	1		2		1		0.8352
2009	A	95	M	0	7	5	2	0.285714		0	1		5		1		0.1362
2009	A	96	M	0						0	0
2009	B	1	F	1						0
2009	B	2		0						0	0
2009	B	3		0						0	0
2009	B	4		0						0	0
2009	B	5		0						1	0	1		2		1		0.8994
2009	B	6		0						0	0
2009	B	7	F	0						1	0	1		2		1		-0.3316
2009	B	8		0						1	0	1		1		0
2009	B	9	F	0						1	0	1		1		0
2009	B	10		0						0	0
2009	B	11	F	0						0	0
2009	B	12	F	0						1	0	1		1		0
2009	B	13	M	0	4	3	1	0.25		1	1	0	1	1	0	0
2009	B	14	F	0						1	0	1		1		0
2009	B	15		0						1	0	1		3		1		0.841
2009	B	16	F	0						0	0
2009	B	17		0	5	1	4	0.8		1	1	0	4	4	1	1	0.7687	0.4637
2009	B	18	F	0						0	0
2009	B	19		0						0	0
2009	B	20	F	0						1	0	1		2		1		0.5782
2009	B	21	F	0						0	0
2009	B	22	M	0						0	0
2009	B	23	M	0						0	0
2009	B	24		0						0	0
2009	B	25		0						1	0	1		1		0
2009	B	26	F	0						0	0
2009	B	27	F	0	5	4	1	0.2		1	1	0	2	1	1	0	0.4061
2009	B	28		0						0	0
2009	B	29	M	0	10	7	3	0.3		1	1	0	2	1	1	0	0.5327
2009	B	30		0						1	0	1		1		0
2009	B	31	F	0						0	0
2009	B	32	M	0						1	0	1		2		1		0.8786
2009	B	33		0						0	0
2009	B	34	M	0						0	0
2009	B	35	F	0						1	0	1		1		0
2009	B	36	M	0						1	0	1		4		1		0.455
2009	B	37	M	0						1	0	1		2		1		0.3469
2009	B	38	M	0						1	0	1		2		1		0.3737
2009	B	39	M	0						0	0
2009	B	40	F	0						1	0	1		1		0
2009	B	41	F	0						1	0	1		1		0
2009	B	42	F	0	8	1	7	0.875		1	1	0	6	3	1	1	0.3739	0.6953
2009	B	43	M	0	2	1	1	0.5		0	1		2		1		0.0312
2009	B	44		0						0	0
2009	B	45	M	0						1	0	1		5		1		0.7355
2009	B	46	M	0						1	0	1		2		1		0.4195
2009	B	47	M	0						1	0	1		6		1		0.2288
2009	B	48	F	0						0	0
2009	B	49	M	0						0	0
2009	B	50		0						0	0
2009	B	51	M	0						1	0	1		1		0
2009	B	52		0						0	0
2009	B	53	M	0						1	0	1		2		1		0.5042
2009	B	54	F	0						1	0	1		1		0
2009	B	55	F	0						1	0	1		4		1		0.3285
2009	B	56		0						1	0	1		1		0
2009	B	57	F	0	7	5	2	0.285714		0	1		2		1		0.8692
2009	B	58	F	0						1	0	1		1		0
2009	B	59	F	0						0	0
2009	B	60	F	0						0	0
2009	B	61	F	0	10	6	4	0.4		0	1		8		1		0.1301
2009	B	62	F	0	7	4	3	0.428571		1	1	0	4	2	1	1	0.2025	0.6228
2009	B	63	M	0	5	4	1	0.2		1	1	0	2	2	1	1	-0.3197	0.6697
2009	B	64	M	0						1	0	1		2		1		0.287
2009	B	65	F	0						0	0
2009	B	66	F	0						0	0
2009	B	67	M	0						0	0
2009	B	68		0						0	0
2009	B	69		0						0	0
2009	B	70	M	0						1	0	1		6		1		0.6246
2009	B	71	M	0						0	0
2009	B	72	F	0						1	0	1		3		1		0.62
2009	B	73		0						0	0
2009	B	74		0	9	8	1	0.111111		1	1	0	1	1	0	0
2009	B	75	M	0						0	0
2009	B	76	F	0						0	0
2009	B	77	F	0						1	0	1		5		1		0.4957
2009	B	78	F	0						1	0	1		1		0
2009	B	79		0						1	0	1		7		1		0.4979
2009	B	80	M	0						0	0
2009	B	81		0	10	8	2	0.2		0	1		1		0
2009	B	82	M	0						0	0
2009	B	83	M	0						1	0	1		6		1		0.2527
2009	B	84	F	0						1	0	1		1		0
2009	B	85	F	0			1			0	1		1		0
2009	B	86	F	0						1	0	1		2		1
2009	B	87	F	0						0	0
2009	B	88	F	0						1	0	1
2009	B	89	M	0						0	0
2009	B	90	M	0						1	0	1		2		1		0.4669
2009	B	91	M	0						0	0
2009	B	92		0						1	0	1		1		0
2009	B	93		0						0	0
2009	B	94		0						0	0
2009	B	95	F	0						0	0
2009	B	96	F	0						0	0
2009	B	1	M	0						0	0
2009	B	2	F	1						1				6		1		0.4254
2009	B	3		0						0	0
2009	B	4	M	0						1	0	1		7		1		0.4276
2009	B	5		0						1	0	1		1		0
2009	B	6		0						0	0
2009	B	7		0						1	0	1		1		0
2009	B	8		0						0	0
2009	B	9		0						1	0	1		10		1		0.4662
2009	B	10	F	0	5	2	3	0.6		1	1	0	5	4	1	1	0.2568	0.4647
2009	B	11	F	0						1	0	1		5		1		0.2776
2009	B	12		0						1	0	1		1		0
2009	B	13	M	0						1	0	1		5		1		0.3165
2009	B	14	M	0						1	0	1		2		1		0.8315
2009	B	15		0						1	0	1		2		1		0.6905
2009	B	16	F	0						1	0	1		1		0
2009	B	17	F	0						1	0	1		9		1		0.388
2009	B	18	F	0	1	0	1	1		1	1	0	1	1	0	0
2009	B	19	M	0						0	0
2009	B	20	F	0						0	0
2009	B	21		0	1	0	1	1		1	1	0	3	2	1	1	0.3643	0.8465
2009	B	22	F	0						0	0
2009	B	23	F	0						0	0
2009	B	24	F	0						0	0
2009	B	25	F	0						1	0	1		2		1		0.9035
2009	B	26	M	0						0	0
2009	B	27		0						0	0
2009	B	28		0						1	0	1		1		0
2009	B	29		0						1	0	1		3		1		0.6312
2009	B	30	F	0						0	0
2009	B	31	F	0						0	0
2009	B	32		0	6	0	6	1		1	1	0	3	3	1	1	0.7196	0.8655
2009	B	33	M	0						0	0
2009	B	34	M	0						1	0	1		1		0
2009	B	35	M	0						0	0
2009	B	36	M	0						0	0
2009	B	37	M	0						1	0	1		2		1		0.9185
2009	B	38	F	0						1	0	1		1		0
2009	B	39		0	6	4	2	0.333333		1	1	0	9	2	1	1	0.54	0.2102
2009	B	40	F	0	8	3	5	0.625		1	1	0	2	1	1	0	0.6911
2009	B	41	F	0						0	0
2009	B	42	M	0	9	3	6	0.666667		1	1	0	5	2	1	1	0.5543	0.6618
2009	B	43	F	0						1	0	1		1		0
2009	B	44		0	9	7	2	0.222222		0	1		5		1		0.745
2009	B	45	F	0						0	0
2009	B	46	M	0						0	0
2009	B	47		0						0	0
2009	B	48	F	0						0	0
2009	B	49	M	0						1	0	1		1		0
2009	B	50	F	0						0	0
2009	B	51	M	0	7	3	4	0.571429		1	1	0	2	1	1	0	0.9218
2009	B	52		0						1	0	1		1		0
2009	B	53	M	0	8	0	8	1		1	1	0	5	11	1	1	0.5679	0.3851
2009	B	54		0						0	0
2009	B	55	F	0	3	0	3	1		1	1	0	7	2	1	1	0.693	0.5478
2009	B	56	F	0						0	0
2009	B	57	M	0						0	0
2009	B	58	M	0						0	0
2009	B	59	M	0						0	0
2009	B	60	M	0						1	0	1		2		1		0.542
2009	B	61	M	0						0	0
2009	B	62	M	0						0	0
2009	B	63	F	0	5	4	1	0.2		1	1	0	2	3	1	1	0.6176	0.1175
2009	B	64	M	0						0	0
2009	B	65	M	0						1	0	1		2		1		0.5436
2009	B	66	F	0						1	0	1		3		1		0.5459
2009	B	67		0	6	4	2	0.333333		1	1	0	1	3	0	1		0.2085
2009	B	68		0	4	1	3	0.75		1	1	0	2	1	1	0	0.8848
2009	B	69	F	0						1	0	1		2		1		0.521
2009	B	70	M	0						0	0
2009	B	71	M	0	6	1	5	0.833333		1	1	0	5	3	1	1	0.6673	0.2083
2009	B	72	F	0	9	7	2	0.222222		0	1		4		1		0.3612
2009	B	73	F	0	5	4	1	0.2		1	1	0	1	2	0	1		-0.16
2009	B	74	F	0	14	12	2	0.142857		1	1	0	1	1	0	0
2009	B	75	M	0	12	5	7	0.583333		1	1	0	4	8	1	1	0.4132	0.4672
2009	B	76	F	0	6	5	1	0.166667		0	1		1		0
2009	B	77	F	0						0	0
2009	B	78	M	0						1	0	1		1		0
2009	B	79	F	0						1	0	1		1		0
2009	B	80	F	0						0	0
2009	B	81	F	0	8	5	3	0.375		0	1		4		1		0.2597
2009	B	82	M	0						1	0	1		3		1		0.341
2009	B	83	F	0	10	2	8	0.8		0	1		3		1		0.6443
2009	B	84	F	0						1	0	1		1		0
2009	B	85	M	0						0	0
2009	B	86	M	0	16	15	1	0.0625		1	1	0	1	1	0	0
2009	B	87		0	6	0	6	1		1	1	0	4	1	1	0	0.6287
2009	B	88	M	0	6	0	6	1		1	1	0	6	2	1	1	0.4105	0.8452
2009	B	89		0						1	0	1		4		1		0.6817
2009	B	90	F	0	7	1	6	0.857143		1	1	0	3	4	1	1	0.8047	0.5393
2009	B	91	F	0						0	0
2009	B	92		0						1	0	1		1		0
2009	B	93	F	0						1	0	1		3		1		0.5746
2009	B	94	F	0						1	0	1		1		0
2009	B	95	F	0	5	1	4	0.8		1	1	0	9	3	1	1	0.5587	0.691
2009	B	96		0						0	0								5
2009	B	1	F	0						0	0
2009	B	2	F	0						1	0	1		3		1		0.6566
2009	B	3	F	0						1	0	1		2		1		0.5785
2009	B	4	M	0						0	0
2009	B	5	F	0	11	6	5	0.454545		1	1	0	3	2	1	1	0.2783	0.6569
2009	B	6		0						1	0	1		1		0
2009	B	7	M	1						1				1		0
2009	B	8	F	0						1	0	1		1		0
2009	B	9	M	0	5	3	2	0.4		1	1	0	1	2	0	1		0.1241
2009	B	10	M	0						1	0	1		1		0
2009	B	11	M	0						0	0
2009	B	12	M	0	6	4	2	0.333333		0	1		3		1		0.7183
2009	B	13	M	0	1	0	1	1		0	1		1		0
2009	B	14	F	0						1	0	1		3		1		0.7108
2009	B	15	M	0						0	0
2009	B	16	M	0						0	0
2009	B	17		0						1	0	1		1		0
2009	B	18	M	0						0	0
2009	B	19	F	0						0	0
2009	B	20	F	0						1	0	1		3		1		0.5143
2009	B	21	M	0						0	0
2009	B	22	M	0						0	0
2009	B	23	M	0						0	0
2009	B	24		0						0	0
2009	B	25	F	0						0	0
2009	B	26	M	0	2	0	2	1		0	1		5		1		0.2716
2009	B	27	M	0						1	0	1		1		0
2009	B	28	M	0	6	4	2	0.333333		0	1		1		0
2009	B	29	M	0						1	0	1		1		0
2009	B	30	M	0	6	4	2	0.333333		1	1	0	2	1	1	0	0.0341
2009	B	31	F	0						1	0	1		4		1		0.7108
2009	B	32	M	0						1	0	1		1		0
2009	B	33	F	0	5	1	4	0.8		1	1	0	1	3	0	1		0.7439
2009	B	34		0						0	0								5
2009	B	35		0	16	13	3	0.1875		0	1		2		1		0.71
2009	B	36	M	0	9	8	1	0.111111		1	1	0	1	5	0	1		0.7864
2009	B	37	M	0						1	0	1		1		0
2009	B	38	F	0						1	0	1		1		0
2009	B	39	M	0						0	0
2009	B	40	F	0						0	0
2009	B	41	M	0	3	1	2	0.666667		0	1		1		0
2009	B	42		0						0	0
2009	B	43	F	0						0	0
2009	B	44	F	0						0	0
2009	B	45		0						1	0	1		1		0
2009	B	46	F	0						1	0	1		3		1		0.3756
2009	B	47	F	0						1	0	1		1		0
2009	B	48	F	0						0	0
2009	B	49	M	0						0	0
2009	B	50	M	0						1	0	1		1		0
2009	B	51	F	0						0	0
2009	B	52	M	0						0	0
2009	B	53	M	0	4	2	2	0.5		1	1	0	3	3	1	1	0.7237	0.8404
2009	B	54	F	0						0	0
2009	B	55	F	0						0	0
2009	B	56		0						0	0
2009	B	57	F	0						1	0	1		2		1		0.8343
2009	B	58		0						0	0
2009	B	59	F	0						1	0	1		2		1		0.7984
2009	B	60		0						0	0
2009	B	61		0	4	2	2	0.5		1	1	0	2	3	1	1	0.9085	0.9068
2009	B	62	F	0						1	0	1		1		0
2009	B	63	F	0						1	0	1		3		1		0.7177
2009	B	64		0	14	10	4	0.285714		0	1		3		1		0.1959
2009	B	65	M	0	9	4	5	0.555556		0	1		4		1		0.0994
2009	B	66	F	0						0	0
2009	B	67	M	0	15	10	5	0.333333		1	1	0	2	1	1	0	0.8958
2009	B	68	M	0						1	0	1		1		0
2009	B	69		0						0	0
2009	B	70		0						1	0	1		2		1		0.002
2009	B	71	M	0	6	4	2	0.333333		1	1	0	3	2	1	1	0.8421	0.9211
2009	B	72	M	0	6	4	2	0.333333		1	1	0	3	2	1	1	0.754	0.7041
2009	B	73	M	0						1	0	1		3		1		0.5926
2009	B	74	M	0						0	0
2009	B	75	M	0						0	0
2009	B	76	F	0						0	0
2009	B	77	M	0						0	0
2009	B	78	F	0						0	0
2009	B	79	M	0						0	0
2009	B	80	F	0						0	0
2009	B	81	M	0						0	0
2009	B	82	M	0						1	0	1		1		0
2009	B	83		0						0	0
2009	B	84	F	0						0	0
2009	B	85	F	0						1	0	1		1		0
2009	B	86	M	0						0	0
2009	B	87	M	0						1	0	1		2		1		0.8792
2009	B	88	F	0	4	2	2	0.5		1	1	0	4	1	1	0	0.6264
2009	B	89	F	0						0	0
2009	B	90	F	0						0	0
2009	B	91	M	0						0	0
2009	B	92	M	0						0	0
2009	B	93	M	0						0	0
2009	B	94	F	0						0	0
2009	B	95	F	0						0	0
2009	B	96	F	0						0	0
2009	B	1	M	0						1	0	1		3		1		0.2536
2009	B	2	F	0	1	0	1	1		1	1	0	1	1	0	0
2009	B	3	F	0	6	0	6	1		0	1		7		1		0.6745
2009	B	4	F	0						0	0
2009	B	5	M	0						0	0
2009	B	6	F	0						1	0	1		2		1		0.5432
2009	B	7	F	0	2	0	2	1		0	1		3		1		0.4052
2009	B	8	M	0	5	2	3	0.6		1	1	0	4	2	1	1	0.719	0.24
2009	B	9	F	0						1	0	1		6		1		0.3118
2009	B	10	F	0						0	0
2009	B	11	F	1						1				1		0
2009	B	12	F	0						1	0	1		3		1		0.5167
2009	B	13	F	0						1	0	1		3		1		0.4932
2009	B	14	M	0						0	0
2009	B	15		0						0	0
2009	B	16	M	0						1	0	1		2		1		0.0364
2009	B	17	F	0						0	0
2009	B	18	M	0						1	0	1		3		1		0.4713
2009	B	19	F	0						1	0	1		1		0
2009	B	20	F	0						0	0
2009	B	21	F	0	7	4	3	0.428571		0	1		4		1		0.4375
2009	B	22	F	0	6	5	1	0.166667		1	1	0	1	6	0	1		0.1575
2009	B	23	F	0	6	3	3	0.5		0	1		2		1		0.9167
2009	B	24	F	0						1	0	1		2		1		-0.5129
2009	B	25	F	0						1	0	1		1		0
2009	B	26	F	0						1	0	1		1		0
2009	B	27	F	0	1	0	1	1		0	1		1		0
2009	B	28	F	0						0	0
2009	B	29	M	0	8	4	4	0.5		1	1	0	3	3	1	1	0.2938	0.4339
2009	B	30	F	0						0	0
2009	B	31		0						1	0	1		2		1		-0.3249
2009	B	32	F	0						1	0	1		9		1		0.5137
2009	B	33		0	3	1	2	0.666667		1	1	0	2	5	1	1	0.8154	0.7225
2009	B	34	F	0						0	0
2009	B	35		0						0	0
2009	B	36	F	0						1	0	1		3		1		0.9206
2009	B	37	M	0						0	0
2009	B	38	M	0						1	0	1		8		1		0.4106
2009	B	39	M	0	5	4	1	0.2		0	1		1		0
2009	B	40	F	0	6	0	6	1		1	1	0	6	1	1	0	0.5635
2009	B	41	F	0						1	0	1		1		0
2009	B	42	M	0						1	0	1		7		1		0.3411
2009	B	43	M	0						1	0	1		1		0
2009	B	44	M	0	9	6	3	0.333333		1	1	0	3	2	1	1	0.6379	0.5269
2009	B	45	F	0						0	0
2009	B	46	M	0						0	0
2009	B	47	M	0						0	0
2009	B	48	M	0	5	2	3	0.6		1	1	0	2	3	1	1	0.8996	0.5592
2009	B	49	F	0						1	0	1		1		0
2009	B	50	F	0						1	0	1		4		1		0.3445
2009	B	51	M	0	5	4	1	0.2		0	1		1		0
2009	B	52	F	0	1	0	1	1		0	1		1		0
2009	B	53	M	0	9	4	5	0.555556		1	1	0	14	7	1	1	0.2238	0.5349
2009	B	54	F	0						1	0	1		8		1		0.3786
2009	B	55	F	0						1	0	1		1		0
2009	B	56	M	0	2	0	2	1		0	1		1		0
2009	B	57		0						0	0
2009	B	58		0						0	0
2009	B	59		0	7	2	5	0.714286		1	1	0	15	6	1	1	0.2821	0.2191
2009	B	60		0						0	0
2009	B	61		0	13	8	5	0.384615		1	1	0	4	2	1	1	0.8023	0.7378
2009	B	62		0	11	8	3	0.272727		1	1	0	4	2	1	1	0.7817	0.6681
2009	B	63		0						1	0	1		4		1		0.6631
2009	B	64		0						0	0
2009	B	65		0						1	0	1		3		1		0.617
2009	B	66		0						1	0	1		3		1		0.3304
2009	B	67	M	0	2	0	2	1		0	1		1		0
2009	B	68		0						1	0	1		2		1		0.6355
2009	B	69		0						1	0	1		1		0
2009	B	70		0	2	1	1	0.5		1	1	0	1	3	0	1		0.405
2009	B	71		0						0	0
2009	B	72		0						0	0
2009	B	73		0						1	0	1		2		1		0.1623
2009	B	74		0						1	0	1		1		0
2009	B	75		0						1	0	1		1		0
2009	B	76		0	1	0	1	1		1	1	0	2	1	1	0	0.8994
2009	B	77		0	9	1	8	0.888889		1	1	0	7	1	1	0	0.5341
2009	B	78		0						1	0	1		2		1		-0.4919
2009	B	79		0						0	0
2009	B	80		0						0	0
2009	B	81		0						0	0
2009	B	82		0						0	0
2009	B	83		0						0	0
2009	B	84		0						1	0	1		5		1		0.3898
2009	B	85		0						0	0
2009	B	86		0						1	0	1		2		1		0.7053
2009	B	87		0						1	0	1		3		1		0.3541
2009	B	88		0						1	0	1		6		1		0.4737
2009	B	89		0						1	0	1		1		0
2009	B	90		0						0	0
2009	B	91		0						0	0
2009	B	92		0						1	0	1		1		0
2009	B	93		0	11	0	11	1		1	1	0	10	1	1	0	0.4307
2009	B	94		0						0	0
2009	B	95		0						1	0	1		1		0
2009	B	96		0						0	0
2009	C	1		0						0	0
2009	C	2		0						0	0
2009	C	3		0						0	0
2009	C	4		0						1	0	1		2		1		0.6188
2009	C	5		0						1	0	1		1		0
2009	C	6		0						0	0
2009	C	7		0						1	0	1		1		0
2009	C	8		0						0	0
2009	C	9		0						0	0
2009	C	10		0	7	4	3	0.428571		1	1	0	2	1	1	0	0.832
2009	C	11		0	8	2	6	0.75		1	1	0	14	2	1	1	0.2389	0.2607
2009	C	12		0						0	0
2009	C	13		0						1	0	1		1		0
2009	C	14		0						0	0
2009	C	15		0						0	0
2009	C	1		0	7	2	5	0.714286		1	1	0	1	1	0	0
2009	C	2		0						0	0
2009	C	3		0						0	0
2009	C	4		0						0	0
2009	C	5		0	4	0	4	1		1	1	0	3	1	1	0	0.832
2009	C	6		0						0	0
2009	C	7		0						1	0	1		1		0
2009	C	8		0						0	0
2009	C	9		0						1	0	1		1		0
2009	C	10		0	6	3	3	0.5		1	1	0	4	2	1	1	0.8777	0.6289
2009	C	11		0	3	0	3	1		1	1	0	3	2	1	1	0.4207	0.9325
2009	C	12		0						0	0
2009	C	13		0	9	3	6	0.666667		1	1	0	3	3	1	1	0.2371	0.7702
2009	C	14		0	14	7	7	0.5		0	1		14		1		0.3552		7
2009	C	15		0						0	0
2009	C	1		0						0	0
2009	C	2		0						0	0
2009	C	3		0						0	0
2009	C	4		0						0	0
2009	C	5		0						0	0
2009	C	6		0						1	0	1		6		1		0.5712
2009	C	7		0						1	0	1		1		0
2009	C	8		0						1	0	1		1		0
2009	C	9		0						0	0
2009	C	10		0						1	0	1		2		1		0.026
2009	C	11		0						0	0
2009	C	12		0						0	0
2009	C	13		0						0	0
2009	C	14		0	3	0	3	1		1	1	0	4	2	1	1	0.5408	0.5405
2009	C	15		0	8	6	2	0.25		1	1	0	2	1	1	0	0.7051
2009	C	1		0						0	0
2009	C	2		0						1	0	1		3		1		-0.0998
2009	C	3		0						0	0
2009	C	4		0						0	0
2009	C	5		0						0	0
2009	C	6		0						1	0	1		2		1		0.2218
2009	C	7		0	18	15	3	0.166667		1	1	0	4	3	1	1	0.3552	0.1002
2009	C	8		0						1	0	1		2		1		0.7359
2009	C	9		0						1	0	1		1		0
2009	C	10		0						1	0	1		2		1		0.5883
2009	C	11		0	4	3	1	0.25		1	1	0	2	2	1	1	0.7656	0.6996
2009	C	12		0						1	0	1		1		0
2009	C	13		0	5	3	2	0.4		1	1	0	17	1	1	0	0.2312
2009	C	14		0						0	0
2009	C	15		0						1	0	1		1		0
2009	C	1		0	6	4	2	0.333333		0	1		2		1		0.4955
2009	C	2		0						0	0
2009	C	3		0						0	0
2009	C	4		0						0	0
2009	C	5		0						1	0	1		1		0
2009	C	6		1						0
2009	C	7		0						1	0	1		1		0
2009	C	8		0	3	2	1	0.333333		1	1	0	2	1	1	0	0.9145
2009	C	9		0						0	0
2009	C	10		0						0	0
2009	C	11		0						1	0	1		1		0
2009	C	12		0						0	0
2009	C	13		0						0	0
2009	C	14		0	6	5	1	0.166667		1	1	0	2	2	1	1	0.6233	0.6406
2009	C	15		0	2	0	2	1		1	1	0	2	1	1	0	0.6595
2009	C	1		0						0	0
2009	C	2		0						0	0
2009	C	3		0						0	0
2009	C	4		0						0	0
2009	C	5		0						1	0	1		1		0
2009	C	6		0						0	0
2009	C	7		0						0	0
2009	C	8		0						0	0
2009	C	9		0						0	0
2009	C	10		0	7	3	4	0.571429		1	1	0	10	2	1	1	0.5669	0.7454
2009	C	11		0	7	4	3	0.428571		1	1	0	2	1	1	0	0.7717
2009	C	12		0						0	0
2009	C	13		0	3	2	1	0.333333		1	1	0	4	1	1	0	0.6953
2009	C	14		0						1	0	1		2		1		0.9315
2009	C	15		0	16	11	5	0.3125		1	1	0	3	1	1	0	0.7337
2009	C	1		0						1	0	1		1		0
2009	C	2		0						0	0
2009	C	3		0						1	0	1		1		0
2009	C	4		0						1	0	1		1		0
2009	C	5		0						0	0
2009	C	6		0						0	0
2009	C	7		0						0	0
2009	C	8		0	13	9	4	0.307692		0	1		3		1		0.7517
2009	C	9		0	7	6	1	0.142857		0	1		2		1		0.5741
2009	C	10		0						0	0
2009	C	11		0						0	0
2009	C	12		0						0	0
2009	C	13		0	6	5	1	0.166667		1	1	0	3	1	1	0	0.3922
2009	C	14		0						0	0
2009	C	15		0						1	0	1		1		0
2009	C	1		0						1	0	1		2		1		0.837
2009	C	2		0						0	0
2009	C	3		0						0	0
2009	C	4		0						0	0
2009	C	5		0						1	0	1		7		1		0.4371
2009	C	6		0						0	0
2009	C	7		0						1	0	1		2		1		0.9025
2009	C	8		0						0	0
2009	C	9		0						0	0
2009	C	10		0	4	2	2	0.5		1	1	0	4	5	1	1	0.5978	0.2731
2009	C	11		0	6	3	3	0.5		1	1	0	7	2	1	1	0.6334	0.4625
2009	C	12		0						0	0
2009	C	13		0						0	0
2009	C	14		0						1	0	1		1		0
2009	C	15		0						0	0
2009	C	1		1						1				1		0
2009	C	2		0			1			1	1	0	1	1	0	0
2009	C	3		0	3	2	1	0.333333		1	1	0	2	1	1	0	0.6279
2009	C	4		0						0	0
2009	C	5		0						0	0
2009	C	6		0						1	0	1		2		1		0.7283
2009	C	7		0						0	0
2009	C	8		0						1	0	1		2		1		0.9146
2009	C	9		0	10	6	4	0.4		1	1	0	2	3	1	1	0.8973	0.8027
2009	C	10		0						0	0
2009	C	11		0						1	0	1		2		1		0.9302
2009	C	12		0	5	2	3	0.6		0	1		2		1		0.3469
2009	C	13		0						0	0
2009	C	14		0						1	0	1		1		0
2009	C	15		0	8	2	6	0.75		1	1	0	7	6	1	1	0.4336	0.7755
2009	C	1		0						1	0	1		1		0
2009	C	2		0						0	0
2009	C	3		0						1	0	1		1		0
2009	C	4		0						1	0	1		3		1		0.3938
2009	C	5		0						0	0
2009	C	6		0						1	0	1		4		1		0.7303
2009	C	7		0						1	0	1		2		1		0.408
2009	C	8		0						0	0
2009	C	9		0						0	0
2009	C	10		0						0	0
2009	C	11		0			1			0	1		1		0
2009	C	12		0	5	4	1	0.2		1	1	0	1	1	0	0
2009	C	13		0						1	0	1		1		0
2009	C	14		0						0	0
2009	C	15		0	17	15	2	0.117647		0	1		2		1		0.3428
2009	C	1		0						0	0
2009	C	2		0						0	0
2009	C	3		0	7	6	1	0.142857		1	1	0	2	1	1	0	0.2742
2009	C	4		0	7	5	2	0.285714		1	1	0	2	1	1	0	0.6626
2009	C	5		0						0	0
2009	C	6		0						0	0
2009	C	7		0						0	0
2009	C	8		0	4	2	2	0.5		1	1	0	1	2	0	1		-0.1388
2009	C	9		0						0	0
2009	C	10		0						0	0
2009	C	11		0						0	0
2009	C	12		0						1	0	1		3		1		0.4146
2009	C	13		0						0	0
2009	C	14		0	6	1	5	0.833333		0	1		5		1		0.5823
2009	C	15		0						0	0
2009	C	1		0						0	0
2009	C	2		0						0	0
2009	C	3		0			1			1	1	0	1	2	0	1		0.7776
2009	C	4		0						0	0
2009	C	5		0						0	0
2009	C	6		0						1	0	1		1		0
2009	C	7		0						0	0
2009	C	8		0						0	0
2009	C	9		0						0	0
2009	C	10		0						0	0
2009	C	11		0						1	0	1		1		0
2009	C	12		0						0	0
2009	C	13		0	10	9	1	0.1		0	1		1		0
2009	C	14		0						0	0
2009	C	15		0						0	0
2009	C	1		0						1	0	1		1		0
2009	C	2		0	2	0	2	1		1	1	0	2	1	1	0	0.9074
2009	C	3		0						0	0
2009	C	4		0						0	0
2009	C	5		0						0	0
2009	C	6		0						0	0
2009	C	7		0						1	0	1		2		1		0.9333
2009	C	8		0						0	0
2009	C	9		0	7	5	2	0.285714		0	1		3		1		0.6343
2009	C	10		0			11			0	1		9		1		0.4485
2009	C	11		0	6	1	5	0.833333		1	1	0	2	2	1	1	0.7684	0.7491
2009	C	12		0						0	0
2009	C	13		0	15	9	6	0.4		1	1	0	5	1	1	0	0.1611
2009	C	14		0						0	0
2009	C	15		0						0	0
2009	D	1		1						0
2009	D	2		0						0	0
2009	D	3		0						0	0
2009	D	4		0						0	0
2009	D	5		0						1	0	1		1		0
2009	D	6		0						0	0
2009	D	7		0						0	0
2009	D	8		0						0	0
2009	D	9		0						0	0
2009	D	10		0						0	0
2009	D	11		0						0	0
2009	D	12		1						0
2009	D	13		0						0	0
2009	D	14		0						0	0
2009	D	15		0						0	0
[truncated: 2,086 more rows]
